# Supplementary material for: Mitochondrial Transplantation Restores Immune Cell Metabolism in Sepsis: A Metabolomics Study
Source: Int J Mol Sci. 2025 Dec 28;27(1):332. doi: 10.3390/ijms27010332 (PMC12785550; doi:10.3390/ijms27010332)
Supplement: Supplementary file 1 [file ijms-27-00332-s001.zip]

Archive with 1 entries (1 files):
- ijms-4031554-supplementary.pdf
